# Supplementary material for: Chromosomal instability triggers cell death via local signalling through the innate immune receptor Toll
Source: Oncotarget. 2015 Oct 10;6(36):38552–65. doi: 10.18632/oncotarget.6035 (PMC4770720; doi:10.18632/oncotarget.6035)
Supplement: Supplementary file 2 [file oncotarget-06-38552-s002.xlsx]

## Sheet: Sheet1
Stock #	Chr	CG	SYMBOL	Candidate RNAi survivors	Candidate + CIN survivors
BL27650	3	CG6667	dorsal	30	2
BL34699	3	CG6134	Spz	2	2
B34733	3	CG5974	Pll	9	1
B34775	3	CG5848	Cact	0	2
B28538	3	CG6134	Spz	16	1
B35628	3	CG5490	Toll	34	1
B28543	3	CG18241	Toll-4	17	0
B35577	3	CG5974	Pll	21	0
B28519	3	CG6890	Tollo	3	0
B28526	3	CG1149	Mstprox	11	0
B30488	3	CG8595	Toll-7	7	0
